# Supplementary material for: CHIP/STUB1 Ubiquitin Ligase Functions as a Negative Regulator of ErbB2 by Promoting Its Early Post-Biosynthesis Degradation
Source: Cancers (Basel). 2021 Aug 4;13(16):3936. doi: 10.3390/cancers13163936 (PMC8391510; doi:10.3390/cancers13163936)
Supplement: Supplementary file 1 [file cancers-13-03936-s001.zip]

Archive with 1 entries (1 files):
- cancers-1322707-supplementary.pdf
